# Supplementary material for: Intraoperative Cell Savage, Infection and Organ Failure in Infective Endocarditis Patients—A Retrospective Single Center Evaluation
Source: J Clin Med. 2023 Jan 3;12(1):382. doi: 10.3390/jcm12010382 (PMC9821775; doi:10.3390/jcm12010382)
Supplement: Supplementary file 1 [file jcm-12-00382-s001.zip]

Archive with 1 entries (1 files):
- jcm-2099804-supplementary.pdf
